# Supplementary material for: Metabolomic Profiling of Erector Spinae Plane Block for Breast Cancer Surgery
Source: Medicina (Kaunas). 2025 Jul 18;61(7):1294. doi: 10.3390/medicina61071294 (PMC12300947; doi:10.3390/medicina61071294)
Supplement: Supplementary file 1 [file medicina-61-01294-s001.zip]

Archive with 1 entries (1 files):
- medicina-3735141-supplementary.xlsx
