# Supplementary material for: Metabolomic Profiling of Erector Spinae Plane Block for Breast Cancer Surgery
Source: Medicina (Kaunas). 2025 Jul 18;61(7):1294. doi: 10.3390/medicina61071294 (PMC12300947; doi:10.3390/medicina61071294)
Supplement: Supplementary file 1 [file medicina-61-01294-s001.zip › medicina-3735141-supplementary.xlsx]

## Sheet: Sheet1
Group	Analgesic Technique	Regional Block	Systemic Analgesia	PCA Type	Notes
ESP Group	Erector Spinae Plane Block + IV	Bilateral ESP block	IV paracetamol, IV tramadol	None	No systemic opioids (e.g., morphine) used
Morphine Group	Systemic opioids only	None	IV paracetamol + morphine	IV PCA (morphine)	Standard opioid-based analgesia
Control Group	Conventional analgesia	None	IV paracetamol + IV tramadol	IV PCA (tramadol)	Non-opioid weak analgesic regimen
